# Supplementary material for: Longitudinal Dynamics of Human B-Cell Response at the Single-Cell Level in Response to Tdap Vaccination
Source: Vaccines (Basel). 2021 Nov 18;9(11):1352. doi: 10.3390/vaccines9111352 (PMC8617659; doi:10.3390/vaccines9111352)
Supplement: Supplementary file 1 [file vaccines-09-01352-s001.zip]

Archive with 1 entries (1 files):
- vaccines-1433986-supplementary.pdf
